# Supplementary material for: Indirect markers for length adjustment in distal biceps tendon allograft reconstruction
Source: PLoS One. 2021 Sep 2;16(9):e0257057. doi: 10.1371/journal.pone.0257057 (PMC8412371; doi:10.1371/journal.pone.0257057)
Supplement: S1 Dataset — (XLSX) [file pone.0257057.s001.xlsx]

## Sheet: MAIN
					Reader 1 (SB)		Reader 2 (AH)		Reader 3 (SB)		MRI
NR	Age	Gender (0 = female, 1 = male)	Site (0=Right, 1=Left)	PH (= Patient Height) (in cm)	IED (in mm)	RHD (in mm)	IED (in mm)	RHD (in mm)	IED (in mm)	RHD (in mm)	TL (= Tendon Lenght) (in mm)
1	48	0	0	168	52	21	52	21	52	21	66.4
2	37	0	0	155	53	20	56	20	52	20	55.02
3	54	0	0	158	55	19	54	19	55	19	53.85
4	54	0	0	169	58	22	57	21	58	22	69.92
5	23	0	0	164	50	21	50	22	50	21	59.56
6	40	0	0	160	54	19	54	19	54	19	59.25
7	70	0	0	164	58	20	57	20	58	20	58.53
8	53	0	1	163	64	23	63	22	63	23	63.15
9	37	0	1	155	52	19	53	20	53	19	64.26
10	48	0	1	173	63	23	63	24	63	24	47.03
11	38	0	0	165	59	20	57	21	58	20	69.38
12	49	0	1	164	52	20	52	20	53	21	73.14
13	42	0	1	155	53	20	52	19	53	20	66.06
14	43	0	0	171	58	22	57	21	58	22	63.05
15	43	0	1	171	57	22	58	22	58	22	62.86
16	48	0	0	164	56	21	56	21	56	21	58.27
17	45	0	0	160	55	22	54	21	54	22	72.17
18	43	0	1	175	55	21	56	21	56	21	59.58
19	40	0	0	157	51	20	50	19	51	20	57.05
20	62	0	0	172	67	23	62	24	64	23	69.32
21	32	0	1	157	51	21	51	21	51	21	77.13
22	56	0	1	176	64	25	63	24	64	24	63.7
23	40	0	0	165	57	21	56	21	57	21	67.21
24	50	0	0	168	56	22	56	22	55	22	79.15
25	19	0	1	168	57	21	57	22	57	21	81.4
26	45	0	0	177	58	21	57	20	58	21	64.01
27	50	0	1	163	57	21	58	21	58	21	53.65
28	27	0	1	176	67	24	67	25	67	24	65.74
29	53	0	1	174	63	22	63	22	64	23	69.75
30	21	0	1	168	58	25	57	25	57	25	69.41
31	62	0	1	149	54	19	53	19	54	19	51.12
32	65	1	0	168	68	24	68	24	69	24	91.89
33	51	1	0	175	67	24	67	25	68	24	79.34
34	81	1	1	168	70	26	69	25	68	26	80.43
35	49	1	1	183	66	25	68	25	66	25	77.35
36	36	1	0	181	68	24	68	24	68	24	80.52
37	44	1	0	175	63	24	63	23	63	25	73.05
38	55	1	1	171	65	26	66	26	66	26	54.49
39	66	1	1	170	61	23	59	22	58	22	57.72
40	41	1	0	172	63	24	64	24	63	24	70.12
41	60	1	0	164	66	23	66	22	66	23	75.81
42	41	1	0	180	63	25	64	26	63	25	67.39
43	48	1	0	186	67	25	67	25	67	25	61.62
44	47	1	1	178	61	22	61	22	61	22	65.5
45	61	1	0	181	65	25	64	25	66	25	76.42
46	42	1	1	186	71	25	69	25	71	25	80.83
47	50	1	1	167	59	22	59	22	59	22	63.51
48	34	1	1	193	70	26	70	26	70	26	83
49	34	1	0	193	72	27	72	27	73	27	80.48
50	28	1	1	171	57	24	57	24	57	24	67.34
51	46	1	0	183	71	27	72	27	71	27	85.48
52	50	1	0	177	61	26	60	26	61	26	78.76
53	40	1	0	185	64	25	70	26	63	26	64.25
54	17	1	0	166	63	23	62	23	63	23	67.53
55	66	1	0	175	61	23	60	22	61	22	72.51
56	51	1	0	176	70	25	68	25	69	25	67.45
57	29	1	1	186	66	26	66	26	66	26	62.87
58	27	1	0	190	70	25	69	25	70	25	73.49
59	33	1	0	175	63	25	64	25	63	25	68.84
60	46	1	0	174	74	26	73	26	74	26	76.18
61	58	1	1	172	61	23	60	24	61	23	69.85
62	55	1	0	166	65	24	64	24	65	24	75.41
63	55	1	1	166	65	24	64	24	65	24	66.26
64	52	1	0	183	71	25	72	25	72	26	59.71
65	46	1	1	180	67	25	67	25	68	25	70.7
66	46	1	0	180	69	25	67	24	68	26	70.13
67	50	1	0	172	64	25	64	25	64	25	71.04
68	54	1	1	180	74	26	74	25	74	26	79.42
69	54	1	0	180	70	26	71	26	70	26	75.32
70	41	1	0	172	61	22	61	23	62	22	60.96
71	42	1	1	174	63	23	62	23	63	23	73.77
72	18	1	0	179	66	24	65	23	67	24	87.16
73	38	1	1	173	66	24	64	24	65	24	67.93
74	38	1	0	173	68	25	67	24	68	25	64.74
75	29	1	1	169	65	25	65	25	65	25	67.39
76	45	1	0	172	63	23	62	23	63	23	58.11
77	51	1	0	172	67	23	66	23	67	24	73.65
78	29	1	0	182	63	23	63	23	63	23	63.93
79	60	1	1	181	67	23	65	23	67	23	69.77
80	48	1	1	189	74	27	72	26	74	26	72.64
81	53	1	0	180	63	24	63	24	63	24	62.4
82	59	1	0	182	66	28	67	28	66	28	80.25
83	23	1	1	175	58	23	58	23	58	22	65
84	58	1	0	174	69	23	68	23	69	23	74.65
85	53	1	0	183	64	26	63	26	64	26	73.48

## Sheet: Tabelle2
Epicondylen-Achse	Sehne	Radiusköpfchen	Epikondylen
0.838308	54.49	2.09577	68
1.03811	55.02	2.751	66
1.11302	70.12	2.92167	71
1.14864	75.81	3.29609	70
0.919701	61.62	2.4648	57
1.07377	65.5	2.97727	71
0.979091	53.85	2.83421	68
1.17569	76.42	3.0568	72
1.11778	80.48	2.98074	70
1.18571	83	3.19231	66
1.20394	85.48	3.16593	74
1.29115	78.76	3.02923	67
1.00391	64.25	2.57	56
1.09722	59.25	3.11842	61
0.963571	67.45	2.698	66
0.952576	62.87	2.41808	51
1.00914	58.53	2.9265	65
1.04986	73.49	2.9396	74
1.0927	68.84	2.7536	66
1.02946	76.18	2.93	65
0.986719	63.15	2.74565	70
1.14508	69.85	3.03696	69
1.16015	75.41	3.14208	63
1.01938	66.26	2.76083	67
0.840986	59.71	2.3884	70
1.23577	64.26	3.38211	64
0.746508	47.03	2.04478	52
1.01638	70.13	2.8052	63
1.05522	70.7	2.828	74
1.17593	69.38	3.469	61
1.11	71.04	2.8416	55
1.07324	79.42	3.05462	64
1.076	75.32	2.89692	67
0.999344	60.96	2.77091	69
1.17095	73.77	3.20739	63
1.24642	66.06	3.303	58
1.10281	62.86	2.85727	61
1.08707	63.05	2.86591	67
1.04054	58.27	2.77476	63
1.31218	72.17	3.28045	58
1.08327	59.58	2.83714	59
1.11863	57.05	2.8525	67
1.03463	69.32	3.01391	63
0.952059	64.74	2.5896	66
1.02924	67.93	2.83042	63
1.51235	77.13	3.67286	70
0.995313	63.7	2.548	63
1.17912	67.21	3.20048	65
1.41339	79.15	3.59773	57
1.10362	64.01	3.0481	57
0.941228	53.65	2.55476	52
0.922381	58.11	2.52652	65
1.10714	69.75	3.17045	53
1.09925	73.65	3.20217	67
1.04134	69.77	3.03348	61
0.981622	72.64	2.69037	58
0.946667	51.12	2.69053	68
1.14813	73.48	2.82615	52
1.35132	91.89	3.82875	64
1.18418	79.34	3.30583	58
1.149	80.43	3.09346	63
1.27692	66.4	3.1619	64
1.17197	77.35	3.094	59
0.94623	57.72	2.50957	64
1.06968	67.39	2.6956	58
1.1814	67.34	2.80583	66
1.1912	59.56	2.83619	57
1.0719	67.53	2.93609	63
1.18869	72.51	3.15261	67
1.40654	73.14	3.657	61
1.32061	87.16	3.63167	71
1.03677	67.39	2.6956	55
1.42807	81.4	3.87619	50
0.981194	65.74	2.73917	54
1.01476	63.93	2.77957	58
1.19672	69.41	2.7764	56
0.990476	62.4	2.6	63
1.21591	80.25	2.86607	61
1.12069	65	2.82609	51
1.08188	74.65	3.24565	53
1.20552	69.92	3.17818	65
1.07644	63.51	2.88682	55
1.15952	73.05	3.04375	57
1.18412	80.52	3.355	54
1.13845	80.83	3.2332	63
1.10392	68.7995	2.95613	62.5647
